# Supplementary material for: The In Vitro and In Vivo Synergistic Antimicrobial Activity Assessment of Vacuum Microwave Assisted Aqueous Extracts from Pomegranate and Avocado Fruit Peels and Avocado Seeds Based on a Mixtures Design Model
Source: Plants (Basel). 2021 Aug 24;10(9):1757. doi: 10.3390/plants10091757 (PMC8471749; doi:10.3390/plants10091757)
Supplement: Supplementary file 1 [file plants-10-01757-s001.zip]

Archive with 1 entries (1 files):
- plants-1344728-supplementary.pdf
